# Supplementary material for: Diagnostic performance of plasma and urine neutrophil gelatinase-associated lipocalin, cystatin C, and creatinine for acute kidney injury in burn patients: A prospective cohort study
Source: PLoS One. 2018 Jun 26;13(6):e0199600. doi: 10.1371/journal.pone.0199600 (PMC6019252; doi:10.1371/journal.pone.0199600)
Supplement: S1 Dataset — (CSV) [file pone.0199600.s001.csv]

death	AKIday	AKIweek	LOS	pNgal0	Cr0	Cys0	uNgal0	pNgal7	Cr7	Cys7	uNgal7	pNgal14	Cr14	Cys14	uNgal14	pNgal21	Cr21	Cys21	uNgal21	pNgal28	Cr28	Cys28	uNgal28
1	0	1	1	140	1.55	1.5	273
1	0	1	1	168	1.53	0.9	4
1	0	1	1	232	1.53	1.4	203.9
1	0	1	4	336	1.56	1.6	1500
1	0	1	4	185	1.59	0.6	1500
1	0	1	11	597	1.78	0.9	1500
1	1	1	4	196	0.87	0.6	45.2
1	2	1	3	154	1.42	1.2	18.7
1	2	1	6	63	0.97	0.6	170.4
1	4	1	5	53	0.78	0.7	170.9
1	6	1	6	53	0.52	0.4	1.5
1	7	2	7	113	0.99	0.7	29.3	595	1.63	1.8	413.3
1	7	2	9	41	0.59	0.5	12.6	1300	1.45	2.1	1500
1	7	2	10	162	1.18	1	10.6	1070	1.31	1.9	1500
1	7	2	10	254	1.19	0.9	359.3	1300	1.51	2.3	799
1	7	2	14	96	1.05	0.7	1500	764	0.89	1.4	1475.6
1	8	2	9	94	1.22	1.2	29.7	1050	1.22	1.3	675.8
1	9	2	10	131	0.98	0.6	29.4	935	0.78	1.2	286.7
1	9	2	10	46	0.8	0.5	1455	924	0.56	8.9	843.8
1	9	2	11	191	0.92	0.9	1500	858	0.5	1	1500
1	11	2	10	124	0.83	1.5	45.2	661	0.74	1.1	542.3
1	12	2	13	79	0.66	0.7	35.2	237	0.43	0.7	98.6
1	13	2	12	46	0.63	0.8	11.3	808	0.86	1	393
1	15	3	18	125	0.88	0.8	1499	844	1.38	1.1	1500	1010	0.91	1.7	638.6
1	16	3	17	216	0.98	0.8	1500	493	0.49	0.8	560.2	1300	0.42	1.1	1500
1	22	4	25	141	1.12	1.4	690.2	635	1.16	1.4	200	1210	1.37	1.6	1500	1300	1.13	1.8	1500
1	24	4	22	61	0.93	0.7	818.9	563	0.69	1	277.3	127	0.93	0.7	34.9	1300	0.8	1.6	1500
1	29	5	37	48	0.56	0.7	1.2	431	0.34	0.9	666.54	311	0.48	0.9	549.28	1160	4.01	1.5	846.43	585	0.6	1.2	743.94
1	30	5	32	82	0.69	0.9	4	271	0.5	1.2	13	294	0.43	1.2	20.8	363	0.36	1.1	27.3	359	0.3	1.1	470.8
0	28	5	96	43	0.54	0.7	7.9	338	0.43	0.7	114.9	233	0.41	1.5	563.8	186	0.63	1.1	1500	743	3.27	2.5	1500
0	29	5	86	96	0.66	0.6	83.5	327	1.19	1	404.8	168	0.45	1.2	12.7	125	0.47	0.9	10.4	272	0.46	0.8	37.7
0	30	5	84	243	1.64	1.1	62.8	1160	0.63	0.9	1500	434	1.09	1.1	1500	759	0.93	1.1	1500	251	0.59	1.1	1500
0	31	5	107	54	1.07	0.8	15.3	438	0.48	0.7	80.4	182	0.44	0.8	12.7	241	0.29	0.8	51.6	319	0.43	0.9	159.2
0	32	5	94	45	0.81	0.6	6.2	1300	0.95	1.4	539.1	350	0.39	1	252.9	1300	1.62	2.5	1500	762	0.99	1.8	1500
0	34	5	159	65	0.62	1	82.8	293	0.83	0.9	112.6	263	0.61	1.2	5.7	349	0.47	1.1	28.6	281	0.57	1.5	39.9
0			62	57	0.77	0.6	0.3	444	0.56	0.7	4.6	210	0.48	0.8	7.9	75	0.6	1	1.6	75	0.61	0.9	1.1
0			46	63	0.74	0.7	2.6	450	0.48	0.8	109.2	228	0.52	0.9	16.8	183.64	0.48	0.9	89.39	135.54	0.4	0.9	52.53
0			50	73	0.73	0.8	5.2	292	0.55	0.8	125.7	182	0.49	0.8	6.8	175	0.48	0.8	6.3	145.54	0.3	0.62	62.53
0			81	56	0.35	0.4	11.9	260	0.24	0.6	216.1	141	0.21	0.6	18.9	242	0.24	0.7	38.7	79	0.2	0.7	6.5
0			90	61	0.48	0.6	8.6	314	0.58	0.7	43.8	198	0.36	0.7	30.1	250	0.66	0.9	23.3	143	0.55	1	49.3
0			90	157	1	0.8	117	175	0.6	0.6	5.9	222	0.59	1	21.6	214	0.56	0.9	81.8	155.54	0.4	0.72	72.53
0			50	47	0.85	0.8	7.3	337	0.75	0.8	60.6	310	0.65	0.8	24.4	282	0.76	0.9	8.6	355	0.72	0.8	38.4
0			43	82	0.78	0.5	1.4	558	0.69	0.8	11.8	210	0.88	0.7	9.5	52	0.72	0.8	5.5	169	0.67	0.8	9.9
0			66	72	0.96	0.6	15.6	172	0.57	0.6	81.4	205	0.37	0.7	78.4	166	0.39	0.6	69	99	0.41	0.8	20.4
0			66	120	1	0.8	1.4	232	0.53	0.8	38.2	274	0.52	0.8	8.9	166	0.41	0.7	13.5	165.54	0.5	0.82	82.53
0			64	36	0.72	0.6	3.1	418	0.48	0.7	35	192	0.33	0.6	34.5	164	0.6	0.9	42.5	150	0.4	0.7	13.3
0			53	51	0.91	0.7	6	685	0.6	0.9	534.2	277	0.69	1	338.7	137	0.95	0.9	1064.9	219	0.71	1.1	753.6
0			52	98	0.64	0.6	269.4	342	0.46	0.7	49.7	247	0.43	0.7	32.8	193	0.43	0.8	26.9	202	0.44	0.8	6
0			20	32	0.68	0.8	3.1	123	0.75	0.8	23.1	84	0.7	1.4	3.8	48	0.91	1.4	4.5	185.54	0.6	0.92	102.53
0			30	83	0.83	0.6	5.2	267	0.54	0.7	16.6	350	0.5	0.8	27.4	101	0.73	0.8	112.7	77	0.71	0.8	107.3
0			46	36	0.52	0.6	4.5	73	0.38	0.7	334.2	270	0.54	0.9	361.5	124	0.48	0.7	63.9	146	0.94	1.2	64.1
0			34	44	0.75	0.7	4.6	109	0.54	0.8	12.7	106	0.69	0.9	10.4	111	0.71	0.8	1.6	62	0.76	0.8	3.1
0			28	89	0.86	0.8	3.8	329	0.63	1	77.4	301	0.74	1.1	1.3	207	0.79	1.1	17.6	172	0.93	1.2	5.8
0			55	44	0.78	0.8	9.3	337	0.53	0.8	46.5	168	0.56	0.9	14.2	196	0.49	0.8	61	243	0.59	0.9	41.4
0			38	44	0.87	0.7	9.9	234	0.71	0.6	9.5	121	0.67	0.7	6.7	70	0.66	0.7	2.7	94	0.73	0.7	4.5
0			38	33	0.6	0.6	0	301	0.61	0.7	16.4	203	0.63	0.8	10.7	107	0.57	0.8	4.1	92	0.65	0.8	10.5
0			127	68	0.77	0.6	8.9	348	0.58	0.6	82.6	249	0.57	0.7	34.3	249	0.57	0.7	34.3	190	0.73	0.9	34.4
0			53	84	1.07	0.9	3.8	768	0.73	1.1	196.9	181	0.39	0.9	60.2	162	0.37	0.9	15.4	143	0.45	1	67.2
0			34	62	0.59	0.6	0.8	56	0.33	0.4	19.3	99	0.6	1.2	8	63	0.52	0.8	2.8	59	0.44	0.9	4
0			49	106	0.84	0.8	15.3	450	0.63	0.6	28.1	149	0.58	0.7	5.2	139	0.77	0.9	15.2	217	0.65	0.7	12
0			40	105	0.94	0.8	15.5	351	0.81	0.8	24.5	277	0.9	1	1.5	96	0.99	1.1	0	95	0.71	0.8	0
0			85	93	0.97	0.8	3.7	255	0.51	1	11.1	223	0.86	0.9	15.9	147	0.71	0.7	25.8	127	0.78	0.7	1
0			59	94	0.68	0.7	13.6	379	0.48	0.8	158.3	285	0.56	0.9	20	227	0.39	0.6	12.2	154	0.56	0.9	5.1
0			54	129	0.46	0.9	22.1	330	0.5	1	29.1	404	0.6	1.4	8.2	381	0.47	1.1	9.1	454	0.6	1.4	5.4
0			45	132	1.01	1.4	10	450	0.66	1.2	102.6	366	0.67	1.3	20.8	433	0.63	1.3	63.9	381	0.66	1.2	328.5
0			52	59	1.16	0.6	8.3	397	0.98	0.8	88.5	282	0.9	0.7	4.6	172	0.93	0.8	37	122	0.86	1.1	10.5
0			44	36	0.84	0.4	1.6	326	0.59	0.4	16.8	114	0.62	0.7	75.4	105	0.7	0.7	2.8	89	0.74	1	2.6
0			22	67	0.42	0.4	0	139	0.34	0.4	3	85	0.53	0.5	10.6	163.64	0.57	0.86	69.39	195.54	0.7	1.02	112.5
0			49	76	0.78	0.4	67.7	508	0.58	0.6	238.2	349	0.59	0.6	4.6	237	0.44	0.7	69.7	125	0.55	0.8	140.9
0			49	69	0.69	0.4	0	188	0.52	0.5	8.5	259	0.66	0.9	1.1	172	0.74	0.8	3.9	100	0.54	0.8	0.8
0			45	48	0.91	0.7	4.8	241	0.78	0.7	4.5	133	0.84	1	1.9	119	0.83	0.9	60.7	200.54	0.8	1.12	122.5
0			73	57	0.75	0.7	12.3	477	0.92	1.1	1090.2	256	0.66	1	249.1	146	0.62	1.1	23.6	189	0.64	1.1	128.8
0			61	84	0.71	0.7	0	390	0.41	0.5	12.3	275	0.45	0.8	9.9	133	0.31	0.6	5.7	243	0.43	0.8	5.5
0			76	48	0.55	0.6	3	423	0.28	0.7	28.5	135	0.25	0.8	24.7	369	0.39	0.9	987.3	511	0.73	1.5	1500
0			60	94	0.97	0.6	477.9	299	0.42	0.6	8.7	159	0.34	0.5	11.6	206	0.35	0.7	4.7	210.54	0.9	1.22	132.5
0			93	146	1.06	1	24.9	189	0.55	0.7	22.8	159	0.4	0.9	42	231	0.65	1	25.2	279	0.62	1	8.5
0			89	62	0.83	0.8	8.1	275	0.74	0.9	353.9	258	0.44	0.9	158.3	287	0.3	0.9	382.6	332	0.3	1	164.1
0			39	72	0.82	0.8	6.2	334	0.67	1	99.1	299	0.88	1	82.9	129	0.77	1.1	18.5	98	0.73	0.9	40.6
0			48	45	0.84	0.6	0.1	428	0.8	0.9	58.6	156	0.6	0.8	5.6	92	0.54	0.8	1.6	74	0.59	0.8	16.6
0			51	146	1.11	1.1	189.2	303	0.85	0.9	129	229	0.74	1	11.8	177	0.8	0.9	29.4	126	0.74	1	16.6
0			80	58	0.5	0.4	0	187	0.26	0.5	21.1	189	0.38	0.7	38.2	111	0.38	0.7	16.5	84	0.34	0.7	53.2
0			48	40	0.48	0.6	3.6	314	0.5	0.7	17.4	71	0.33	0.8	4	67	0.43	1	8.5	107	0.47	1	6.5
0			39	58	0.58	0.7	21.5	368	0.46	0.7	6.4	120	0.49	0.9	3.4	113	0.56	0.8	3.3	102	0.69	0.8	12.7
0			211	157	1.16	0.8	977.8	696	0.53	0.9	159	275	0.36	0.8	245.9	318	0.21	0.8	220.9	419	0.19	0.8	93
